# Supplementary material for: The RNA Helicase Ded1 from Yeast Is Associated with the Signal Recognition Particle and Is Regulated by SRP21
Source: Molecules. 2024 Jun 20;29(12):2944. doi: 10.3390/molecules29122944 (PMC11206880; doi:10.3390/molecules29122944)
Supplement: Supplementary file 1 [file molecules-29-02944-s001.zip]

Archive with 1 entries (1 files):
- molecules-3047294-supplementary.pdf
